# Supplementary material for: The efficacy and safety of NeuroWell antidepressant dietary supplement, Deanxit, and their combination in the treatment of mild-to-moderate depression: A randomized clinical trial
Source: Genes Dis. 2023 Dec 13;11(6):101171. doi: 10.1016/j.gendis.2023.101171 (PMC11298832; doi:10.1016/j.gendis.2023.101171)
Supplement: Multimedia component 3 [file mmc3.xlsx]

## Sheet: Supplementary Table 1
	Supplementary Table 1.
	Effects on blood biochemistry of rats after continuous administration of test samples for 7 days
	Group	Dose (mg/kg)	ALT	AST	TP	ALB	SCR	GLU (mmol/L)	TCH	TG (mmol/L)	K	Na	CL	Ca
			(U/L)	(U/L)	(g/L)	(g/L)	(umol/L)		(mg/dL)		(mmol/L)	(mmol/L)	(mmol/L)	(mmol/L)
	Ctrl	water	57.34±4.49	39.79±13.08	39.79±2.46	39.57±1.31	62.50±1.35	5.48±0.34	2.57±0.26	1.62±0.26	3.72±0.47	140.51±1.36	101.20±1.81	2.69±0.63
	NW	770	65.68±5.06	42.32±13.43	39.88±1.30	38.37±0.95	60.59±1.13	5.65±0.37	2.53±0.27	1.45±0.31	3.83±0.26	137.63±1.63	101.51±1.78	2.63±0.33
	high
	NW	390	58.00±4.91	41.38±12.50	40.15±2.76	38.66±0.94	62.03±1.01	5.82±0.36	2.29±0.45	1.43±0.42	3.73±0.32	137.37±1.69	102.27±1.86	2.70±0.36
	medium
	NW	153	57.67±5.28	40.11±10.72	40.77±2.45	39.29±1.02	62.32±1.08	5.30±0.49	2.28±0.53	1.31±0.39	3.74±0.29	138.45±1.93	99.90±1.89	2.62±0.29
	low
	Deanxit	150	85.22±4.01	50.18±11.63	40.30±2.15	39.02±1.37	60.27±1.36	5.18±0.36	2.15±0.24	1.50±0.26	3.46±0.32	136.28±1.75	101.56±1.68	2.69±0.37
	high
	Deanxit	60	68.37±3.47	45.67±12.07	40.17±3.03	38.26±0.62	61.55±1.06	5.38±0.45	2.39±0.28	1.51±0.22	3.45±0.50	137.24±1.91	102.61±1.83	2.56±0.36
	medium
	Deanxit	30	65.42±3.24	43.20±12.79	38.20±2.07	37.80±0.95	62.24±1.06	5.60±0.35	2.59±0.35	1.55±0.22	3.74±0.30	139.44±1.84	102.79±1.54	2.50±0.35
	low
	data represented as mean ± s (n=10)

## Sheet: Supplementary Table 2
	Supplementary Table 2. Sociodemographic characteristics of participants
	Sociodemographic characteristic	Placebo (n=50)	Deanxit (n=50)	NeuroWell (n=50)	Combination (n=50)	P
	Age	53.42±16.21	50.36±16.57	52.64±15.46	49.24±14.94	0.102
	Mean ± SD
	Sex, n (%)					0.074
	Male	24	26	25	24
	Female	26	24	25	26

## Sheet: Supplementary Table 3
	Supplementary Table 3. Adverse events reported in the four groups
	Adverse event	Placebo (N=50)	Deanxit (N=50)	NeuroWell (N=50)	Combination (N=50)
	Day 1
	Headache	0	0	0	0
	Nausea	0	0	0	0
	Dry mouth	0	8	0	5
	Fatigue	0	0	0	0
	Constipation	0	5	0	3
	Rash	0	0	0	0
	Day 2 to Week 3
	Headache	0	0	0	0
	Nausea	0	0	0	0
	Dry mouth	0	8	0	5
	Fatigue	0	0	0	0
	Constipation	0	6	0	3
	Rash	0	0	0	0
	Week 3 to Week 12
	Headache	0	0	0	0
	Nausea	0	0	0	0
	Dry mouth	0	8	0	5
	Fatigue	0	0	0	0
	Constipation	0	10	0	6
	Rash	0	0	0	0
